# Supplementary material for: Antibody-secreting cell destiny emerges during the initial stages of B-cell activation
Source: Nat Commun. 2020 Aug 10;11:3989. doi: 10.1038/s41467-020-17798-x (PMC7417592; doi:10.1038/s41467-020-17798-x)
Supplement: Supplementary file 4 — Supplementary Data 1 [file 41467_2020_17798_MOESM4_ESM.xlsx]

## Sheet: Sheet1
Antibody	Conjugate	Clone	Company	Catalog Number	Dilution	Notes
B220	PE-Cy7	RA3-6B2	Biolegend	103222	1/400
B220	A700	RA3-6B2	Biolegend	103232	1/200
CD138	BV711	281-2	BD	563193	1/800
CD138	APC	281-2	Biolegend	558626	1/400
CD62L	BV605	MEL-14	Biolegend	104438	1/100
CD62L	PerCPCy5.5	MEL-14	Biolegend	104432	1/100
CD45.1	PE	A20	Biolegend	110708	1/100
CD45.1	APC	A20	Biolegend	110714	1/100
CD45.1	FITC	A20	Tonbo Biosciences	35-0453-U500	1/100
CD45.1	APC-Cy7	A20	Tonbo Biosciences	25-0453-U100	1/100
CD45.2	PE-Cy7	104	Biolegend	109830	1/100
CD45.2	PE	104	Tonbo Biosciences	50-0454-U100	1/100
CD45.2	FITC	104	Biolegend	109806	1/100
CD45.2	PerCPCy5.5	104	Tonbo Biosciences	65-0454-U100	1/100
CD45.2	APC	104	Biolegend	109814	1/100
CD11b	APC-Cy7	M1/70	Biolegend	101226	1/400
F4/80	APC-Cy7	BM8	Biolegend	123118	1/400
CD90.2	APC-Cy7	30-H12	Biolegend	105328	1/400
IRF4	PerCP-eFluor 710	3E4	ThermoFisher	46-9858-82	1/100
Goat anti-mouse Ig	Unlabeled	-	Southern Biotech	1010-01	1/200	*For ELISA & ELISPOT: this was the capture antibody
Purified mouse IgM	Unlabeled	-	Southern Biotech	5300-01B	1/5000	*For ELISA: this was used for standard dilutions
Goat anti-mouse IgM	Horseradish Peroxidase	-	Southern Biotech	1021-05	1/1000	*For ELISA: this was used as the secondary antibody
Goat anti-mouse Ig	Alkaline Phosphatase	-	Southern Biotech	1010-04	1/500	*For ELISPOT: this was the secondary antibody
Stains	Conjugate	Clone	Company	Catalog Number	Dilution
CellTrace Violet	BV421	not applicable	Life Technologies	C34557	1/100	*Resuspend CTV powder in 20 uL DMS, dilute in 20 mL PBS, stain 10 million / mL
Zombie Yellow Fixable Viability Kit	BV570	not applicable	Biolegend	423104	1/400
Zombie NIR Fixable Viability Kit	APC-Cy7	not applicable	Biolegend	423106	1/400
