# Supplementary material for: Antibody-secreting cell destiny emerges during the initial stages of B-cell activation
Source: Nat Commun. 2020 Aug 10;11:3989. doi: 10.1038/s41467-020-17798-x (PMC7417592; doi:10.1038/s41467-020-17798-x)
Supplement: Supplementary file 5 — Source Data [file 41467_2020_17798_MOESM5_ESM.xlsx]

## Sheet: Figure 1
Panel b: % CD138+ cells at each division at 72 hrs											Panel c; % CD138+ cells at each time point							Panel e; % of transferred cells at each division																					Panel f; % of CD138+ cells for each LPS dose				Panel g; % of CD138+ cells at division 8 for each dose					Panel i; % of cells plated that formed ELISPOTs
Division											Time Point						Division	50 mg								0.5 mg						0.005 mg							50 ug	0.5 ug	0.005 ug		50 ug	0.5 ug	0.005 ug			Divisions
Div 0	Div 1	Div 2	Div 3	Div 4	Div 5	Div 6	Div 7	Div 8			24	48	54	60	72		0	1.38	3.89	0.537	1.15	1.73	2.29	1.37	1.56	8.15	1.28	31.1	34.9	28.3	23.8	50.8	47.6	47.5	46.2	60.7	56.1		25.1	18.3	2.86		42.1	46.6	9.6			1-5	6
0.021	0.00809	0.0259	0.0243	0.0388	0.0663	0.241	3.21	95.4			0.113	1.31	1.01	5.87	25.7		1	3.63	4.91	2.23	1.65	2.05	1.94	1.53	1.43	17.8	13.2	8.28	9.5	10.1	10.7	11.5	13.5	16.5	18.3	13.7	13.9		27	14.6	9.41		46.6	48.5	55.9			0.104167	0.0520833
0.0343	0.0493	0.101	0.105	0.118	0.219	0.581	2.32	96.1			0.181	0.947	0.48	6.48	21.3		2	5.6	6.87	4.26	3.25	4.02	3.59	3.24	2.7	11.4	11.3	6.73	6.87	7.62	9.05	6.25	9.4	10.3	10.2	7.41	7.47		17.4	18.7	13.2		37.7	34.3	72.1			0.104167	0.625
0.0461	0.0709	0.0993	0.11	0.16	0.277	0.599	5.32	93.1			0.138	0.312	1.8	3.73	23.9		3	6.38	7.32	5.54	4.44	5.22	4.87	5.56	4.33	8.68	8.25	5.33	4.81	6.07	7.49	4.59	4.85	6.4	6.28	4.4	5.14		22.1	18.9	4.59		41.5	32.6	53.9			0.677083	0.104167
0.0148	0.00986	0.0296	0.0296	0.069	0.158	1	3.22	95.7			0.228	0.36	0.9	2.31	26.7		4	6.69	6.75	5.96	5.58	5.47	5.53	7.02	5.65	7.22	7.2	4.61	4.04	5.33	6.67	3.35	3.91	3.99	4.33	2.92	3.39		33	13.7	4.37		54.3	54.3	63.1			0.729167	4.73958
0.00372	0.0112	0.0298	0.0186	0.0744	0.201	0.711	3.39	95.5			0.227			4.9	20.3		5	7.04	7.99	7	7.15	6.23	6.68	8	6.37	6.84	6.72	5.16	4.41	4.88	5.96	2.42	2.6	3.45	2.89	1.83	2.4		32.8	15.2	4.82		52.8	56	55.6			0	0.78125
0.00899	0.0135	0.0135	0.0404	0.0449	0.216	0.957	4.11	95.2						6.78	26		6	9.55	8.45	8.44	9.06	6.46	7.53	9.2	8.35	5.72	6.9	10.4	9.31	5.48	5.83	2.1	2.66	4.07	2.42	1.55	2.14		29.8		3.61		49.1		48.4			0.260417	0.729167
0	0.0128	0.0128	0.0128	0.0765	0.255	1.15	5.59	92.9							28		7	9.98	9.95	10.4	11.3	9.27	12	10.9	10.4	6.6	7.96	14.1	13.6	6.06	6.55	1.93	5.8	4.02	2.18	1.42	1.91		30				49.3					0.572917	0.729167
																	8	49.4	43.9	55.4	57	59.5	55.5	53.2	59.1	26.2	36.3	14.3	12.6	26.1	24	17	8.59	3.75	7.26	6.08	7.54		24.3				44.2
[truncated: 2 more columns]

## Sheet: Figure 3
Panel b; normalized total mRNA content (x10^12)									Panel e; FPKM values for the indicated genes
	Ctrl			Blimp1-cKO								Prdm1
Mouse ID	m2010	m2015	m2016	m2011	m2012	m2014	m2037			Ctrl			Blimp1-cKO
Division									Mouse ID	m2010	m2015	m2016	m2011	m2012	m2014	m2037
0	852296823214	398337415835	N/A	998552553359	709983484502	1156755000000	N/A		Division
1	666808933439	677018288360	N/A	888061398355	1102126000000	986706130665	405269000000		0	0.755	1.424	N/A	0.524	0.707	0.75	N/A
3	1158475000000	1054214000000	917683412599	1021181000000	1153452000000	1395859000000	928294187696		1	0.439	1.409	N/A	0.525	0.605	0.201	0.691
5	2149227000000	1503411000000	1619383000000	2065248000000	2545868000000	1965113000000	2209774000000		3	0.414	1.758	1.788	0.475	1.029	0.579	0.958
8 (CD138-)	5064771000000	N/A	2695411000000	4311977000000	4248781000000	3478646000000	3259750000000		5	2.285	2.5	2.402	0.64	1.03	0.757	0.893
									8 (CD138-)	7.785	N/A	6.223	1.862	2.319	2.054	1.868
									8 (CD138+)	36.071	49.162	47.286	N/A	N/A	N/A	N/A
												Irf4
									Division	Ctrl			Blimp1-cKO
									0	32.727	28.612	N/A	22.145	21.954	28.087	N/A
									1	25.104	21.437	N/A	18.784	22.759	24.04	16.807
									3	19.838	20.556	16.575	15.955	19.861	19.348	13.145
									5	15.407	14.136	10.033	13.187	15.033	12.286	13.914
									8 (CD138-)	29.029	N/A	17.045	13.143	12.8	17.055	11.5
									8 (CD138+)	98.193	117.159	104.678	N/A	N/A	N/A	N/A
												Xbp1
									Division	Ctrl			Blimp1-cKO
									0	72.959	82.894	N/A	87.897	94.629	76.349	N/A
									1	88.089	80.29	N/A	82.592	78.651	70.992	75.253
									3	91.179	99.976	86.644	81.602	63.819	82.765	76.731
									5	104.058	112.602	117.278	97.76	98.598	109.414	86.673
									8 (CD138-)	147.863	N/A	144.631	99.296	101.817	90.487	88.459
									8 (CD138+)	868.508	934.879	1004.92	N/A	N/A	N/A	N/A
												Ell2
									Division	Ctrl			Blimp1-cKO
									0	9.686	8.567	N/A	11.22	8.56	9.929	N/A
									1	9.139	9.526	N/A	9.884	10.981	10.715	9.12
									3	10.335	12.398	11.64	9.582	7.716	10.511	9.502
									5	11.082	11.649	11.047	9.277	10.598	9.246	10.378
									8 (CD138-)	17.231	N/A	15.83	10.626	10.009	10.87	11.025
									8 (CD138+)	112.8	118.193	124.088	N/A	N/A	N/A	N/A

## Sheet: Figure 4
Panel c; Mean MAGIC normalized gene expression of the indicated genes								Panel f; Quantitating the number of cells from each cluster annotated to specific divisions (see Fig. 4e)
Clusters	Spib	Ezh2	Prdm1	Ciita	Zbtb32	Sdc1				Division
1	1.81404	0.684101	0.0600487	1.37969	1.18565	0.0300465		Clusters	0	1	3	5	8 (CD138-)	8 (CD138+)
2	1.76812	0.977325	0.113839	1.1989	2.13309	0.0269999		1	34	470	97	49	1	0
3	1.56786	1.80877	0.142657	0.956222	2.12809	0.0404183		2	3	105	96	594	91	0
4	1.22367	2.22539	0.256376	0.739118	1.73464	0.0767055		3	1	19	103	712	671	0
5	0.116604	1.73588	1.02466	0.139172	0.331103	1.1656		4	0	0	1	53	321	0
6	0.22457	1.89409	1.6056	0.320559	0.488622	1.18146		5	6	6	20	56	380	2416
7	1.78594	1.87972	0.133208	1.12036	2.3013	0.0303226		6	0	0	0	1	21	487
8	1.4557	2.19153	0.316562	1.37161	2.0711	0.112069		7	0	33	61	456	238	2
								8	0	5	5	56	626	72

## Sheet: Figure 5
Panel d; List of genes in each gene set				Panel f; Mean MAGIC normalized gene expression of the indicated genes								Panel g; List of genes in each gene set					Panel i; Mean MAGIC normalized gene expression of the indicated genes
Myc Targets V1	OXPHOS	Inflammatory Response		Clusters	Srm	Dut	Idh3a	Ldha	Klf6	Ifngr1			ER-Nucleus Signaling	ER Chaperones, co-chaperones, & folding enzymes			Clusters	Atf6	Hspa5	Calr
ABCE1	ABCB7	ABCA1		1	0.832723	1.17999	0.76416	2.94585	0.403055	0.997313			AGR2	HSPA5			1	0.85543	2.26132	2.26405
ACP1	ACAA1	ABI1		2	1.07376	1.65915	1.11886	3.66967	0.382722	1.04455			ARHGEF10L	HYOU1			2	1.25454	3.12994	3.15311
AIMP2	ACAA2	ACVR1B		3	1.9942	3.1847	1.63226	4.89635	0.331029	0.926503			ASNS	SIL1			3	1.24727	3.4896	3.5129
AP3S1	ACADM	ACVR2A		4	3.41541	4.04903	2.05481	6.14477	0.241805	0.7276			ATF3	DNAJB11			4	1.03826	3.76621	3.78779
APEX1	ACADSB	ADGRE1		5	4.21135	3.68865	1.6584	4.75564	0.257169	0.320115			ATF4	DNAJC10			5	1.30782	6.38387	6.16985
BUB3	ACADVL	ADM		6	2.71214	2.70602	1.13603	3.94695	0.34657	0.509397			ATF6	DNAJC3			6	3.19818	15.3416	10.282
C1QBP	ACAT1	ADORA2B		7	1.30143	2.60088	1.42627	4.23923	0.510173	1.0445			ATF6B	DNAJC1			7	1.34481	3.74285	3.70299
CAD	ACO2	ADRM1		8	1.74752	2.55285	1.20297	4.13899	0.501952	1.28379			ATG10	SERPINH1			8	3.03409	9.07162	6.17533
CANX	AFG3L2	AHR											ATP2A2	HSP90B1
CBX3	AIFM1	APLNR											BCL2L11	CNPY3
CCNA2	ALAS1	AQP9											BOK	CANX
CCT2	ALDH6A1	ATP2A2											CALR	CALR
CCT3	ATP1B1	ATP2B1											CCDC47	ERO1L
CCT4	ATP5F1A	ATP2C1											CCL2	ERO1LB
CCT5	ATP5F1B	AXL											CXCL8	ERP44
CCT7	ATP5F1C	BDKRB1											DDIT3	ERP29
CDC20	ATP5F1D	BEST1											EIF2A	P4HB
CDC45	ATP5F1E	BST2											EIF2AK3	PDIA3
CDK2	ATP5MC1	BTG2											EIF2S1	PDIA4
CDK4	ATP5MC2	C3AR1											ERLIN1	PDIA5
CLNS1A	ATP5MC3	C5AR1											ERLIN2	PDIA6
CNBP	ATP5ME	CALCRL											FBXW7	UGGT1
COPS5	ATP5MF	CCL17											GSK3B	UGGT2
COX5A	ATP5MG	CCL2											HERPUD1
CSTF2	ATP5PB	CCL20											HSP90B1
CTPS1	ATP5PD	CCL22											HSPA5
CUL1	ATP5PF	CCL24											IGFBP1
CYC1	ATP5PO	CCL5											INSIG1
DDX18	ATP6AP1	CCL7											INSIG2
DDX21	ATP6V0B	CCR7											MBTPS1
DEK	ATP6V0C	CCRL2											MBTPS2
DHX15	ATP6V0E1	CD14											NCK1
DUT	ATP6V1C1	CD40											NCK2
EEF1B2	ATP6V1D	CD48											NFE2L2
EIF1AX	ATP6V1E1	CD55											PPP1R15A
EIF2S1	ATP6V1F	CD69											PPP1R15B
EIF2S2	ATP6V1G1	CD70											PTPN1
EIF3B	ATP6V1H	CD82											PTPN2
EIF3D	BAX	CDKN1A											SCAP
EIF3J	BCKDHA	CHST2											SELENOS
EIF4A1	BDH2	CLEC5A											TMCO1
EIF4E	CASP7	CMKLR1											TMEM33
EIF4G2	COX10	CSF1											TP53
EIF4H	COX11	CSF3											WFS1
EPRS1	COX15	CSF3R											XBP1
ERH	COX17	CX3CL1											ZBTB7B
ETF1	COX4I1	CXCL10
EXOSC7	COX5A	CXCL11
FAM120A	COX5B	CXCL6
FBL	COX6A1	CXCL8
G3BP1	COX6B1	CXCL9
GLO1	COX6C	CXCR6
GNL3	COX7A2	CYBB
GOT2	COX7A2L	DCBLD2
GSPT1	COX7B	EBI3
H2AZ1	COX7C	EDN1
HDAC2	COX8A	EIF2AK2
HDDC2	CPT1A	EMP3
HDGF	CS	EREG
HNRNPA1	CYB5A	F3
HNRNPA2B1	CYB5R3	FFAR2
HNRNPA3	CYC1	FPR1
HNRNPC	CYCS	FZD5
HNRNPD	DECR1	GABBR1
HNRNPR	DLAT	GCH1
HNRNPU	DLD	GNA15
HPRT1	DLST	GNAI3
HSP90AB1	ECH1	GP1BA
HSPD1	ECHS1	GPC3
HSPE1	ECI1	GPR132
IARS1	ETFA	GPR183
IFRD1	ETFB	HAS2
ILF2	ETFDH	HBEGF
IMPDH2	FDX1	HIF1A
KARS1	FH	HPN
KPNA2	FXN	HRH1
KPNB1	GLUD1	ICAM1
LDHA	GOT2	ICAM4
LSM2	GPI	ICOSLG
LSM7	GPX4	IFITM1
MAD2L1	GRPEL1	IFNAR1
MCM2	HADHA	IFNGR2
MCM4	HADHB	IL10
MCM5	HCCS	IL10RA
MCM6	HSD17B10	IL12B
MCM7	HSPA9	IL15
MRPL23	HTRA2	IL15RA
MRPL9	IDH1	IL18
MRPS18B	IDH2	IL18R1
MYC	IDH3A	IL18RAP
NAP1L1	IDH3B	IL1A
NCBP1	IDH3G	IL1B
NCBP2	IMMT	IL1R1
NDUFAB1	ISCA1	IL2RB
NHP2	ISCU	IL4R
NME1	LDHA	IL6
NOLC1	LDHB	IL7R
NOP16	LRPPRC	INHBA
NOP56	MAOB	IRAK2
NPM1	MDH1	IRF1
ODC1	MDH2	IRF7
ORC2	MFN2	ITGA5
PA2G4	MGST3	ITGB3
PABPC1	MPC1	ITGB8
PABPC4	MRPL11	KCNA3
PCBP1	MRPL15	KCNJ2
PCNA	MRPL34	KCNMB2
PGK1	MRPL35	KIF1B
PHB	MRPS11	KLF6
PHB2	MRPS12	LAMP3
POLD2	MRPS15	LCK
POLE3	MRPS22	LCP2
PPIA	MRPS30	LDLR
PPM1G	MTRF1	LIF
PRDX3	MTRR	LPAR1
PRDX4	MTX2	LTA
PRPF31	NDUFA1	LY6E
PRPS2	NDUFA2	LYN
PSMA1	NDUFA3	MARCO
PSMA2	NDUFA4	MEFV
PSMA4	NDUFA5	MEP1A
PSMA6	NDUFA6	MET
PSMA7	NDUFA7	MMP14
PSMB2	NDUFA8	MSR1
PSMB3	NDUFA9	MXD1
PSMC4	NDUFAB1	MYC
PSMC6	NDUFB1	NAMPT
PSMD1	NDUFB2	NDP
PSMD14	NDUFB3	NFKB1
PSMD3	NDUFB4	NFKBIA
PSMD7	NDUFB5	NLRP3
PSMD8	NDUFB6	NMI
PTGES3	NDUFB7	NMUR1
PWP1	NDUFB8	NOD2
RACK1	NDUFC1	NPFFR2
RAD23B	NDUFC2	OLR1
RAN	NDUFS1	OPRK1
RANBP1	NDUFS2	OSM
RFC4	NDUFS3	OSMR
RNPS1	NDUFS4	P2RX4
RPL14	NDUFS6	P2RX7
RPL18	NDUFS7	P2RY2
RPL22	NDUFS8	PCDH7
RPL34	NDUFV1	PDE4B
RPL6	NDUFV2	PDPN
RPLP0	NNT	PIK3R5
RPS10	NQO2	PLAUR
RPS2	OAT	PROK2
RPS3	OGDH	PSEN1
RPS5	OPA1	PTAFR
RPS6	OXA1L	PTGER2
RRM1	PDHA1	PTGER4
RRP9	PDHB	PTGIR
RSL1D1	PDHX	PTPRE
RUVBL2	PDK4	PVR
SERBP1	PDP1	RAF1
SET	PHB2	RASGRP1
SF3A1	PHYH	RELA
SF3B3	PMPCA	RGS1
SLC25A3	POLR2F	RGS16
SMARCC1	POR	RHOG
SNRPA	PRDX3	RIPK2
SNRPA1	RETSAT	RNF144B
SNRPB2	RHOT1	ROS1
SNRPD1	RHOT2	RTP4
SNRPD2	SDHA	SCARF1
SNRPD3	SDHB	SCN1B
SNRPG	SDHC	SELE
SRM	SDHD	SELENOS
SRPK1	SLC25A11	SELL
SRSF1	SLC25A12	SEMA4D
SRSF2	SLC25A20	SERPINE1
SRSF3	SLC25A3	SGMS2
SRSF7	SLC25A4	SLAMF1
SSB	SLC25A5	SLC11A2
SSBP1	SLC25A6	SLC1A2
STARD7	SUCLA2	SLC28A2
SYNCRIP	SUCLG1	SLC31A1
TARDBP	SUPV3L1	SLC31A2
TCP1	SURF1	SLC4A4
TFDP1	TCIRG1	SLC7A1
TOMM70	TIMM10	SLC7A2
TRA2B	TIMM13	SPHK1
TRIM28	TIMM17A	SRI
TUFM	TIMM50	STAB1
TXNL4A	TIMM8B	TACR1
TYMS	TIMM9	TACR3
U2AF1	TOMM22	TAPBP
UBA2	TOMM70	TIMP1
UBE2E1	UQCR10	TLR1
UBE2L3	UQCR11	TLR2
USP1	UQCRB	TLR3
VBP1	UQCRC1	TNFAIP6
VDAC1	UQCRC2	TNFRSF1B
VDAC3	UQCRFS1	TNFRSF9
XPO1	UQCRH	TNFSF10
XPOT	UQCRQ	TNFSF15
XRCC6	VDAC1	TNFSF9
YWHAE	VDAC2	TPBG
YWHAQ	VDAC3	VIP

## Sheet: Figure 6
Panel a; Log2FC of Gene Expression and SCENIC Score				Panel b; Mean gene expression of Batf				Panel f; Mean gene expression of Irf4				Panel g; gMFI at each cell division for intracellular staining of IRF4
Gene	Log2FC Expression	Log2FC Scenic Score			Clusters	Batf			Clusters	Irf4		Division
Klf10_extended	-2.84437	-0.586479			1	0.842101			1	0.27086		0	1	2	3	4	5	6	7/8-	7/8+
Klf11_extended	-1.29524	-0.128004			2	1.10611			2	0.288785		2309	4241	4475	4718	5019	5326	5992	5762	51192
Prdm16	-1.0223	-0.454454			3	1.32563			3	0.394557		2073	3856	4014	4198	4447	4900	5700	6199	50705
E2f1	-1.01184	-0.538781			4	1.59837			4	0.713829		2727	4951	5275	5467	5657	6013	6619	6366	59191
E2f1_extended	-0.771498	-0.538781			5	0.80308			5	1.94969		2289	3998	4084	4114	4259	4398	4832	4602	45731
Snai1_extended	-0.751916	-0.17486			6	0.408574			6	2.3189		1808	3280	3398	3465	3501	3569	3938	3846	40367
Fos_extended	-0.693336	-0.131756			7	1.1666			7	0.362856		2763	4921	5210	5946	7328	8350	10720	8106	49233
Smad2	-0.627605	-0.125769			8	0.847563			8	0.667059		2556	4975	5342	6001	7152	8147	9414	4606	30710
Thra	-0.616804	-0.262018										3035	5445	5792	6215	6551	7142	8279
Mxi1_extended	-0.567644	-0.0748629										2449	4126	4312	4388	4479	4459	4580
Smad2_extended	-0.5525	-0.125769
Zfp1	-0.46684	-0.000722179
Traf4_extended	-0.449109	-0.176661
E2f7	-0.439336	-0.294368
Hsf1	-0.424466	-0.190699
Rela_extended	-0.404944	-0.0915825
Patz1_extended	-0.396358	-0.179525
Zfp933	-0.396259	0.036231
E2f7_extended	-0.390353	-0.294368
Sp4_extended	-0.377189	0.170361
Ahr	-0.330786	-0.580132
Tfdp1_extended	-0.234152	-0.210675
Mbd4_extended	-0.232419	0.0616241
Tfdp1	-0.230573	-0.210675
Maff_extended	-0.205152	-0.31318
Mxi1	-0.190776	-0.0748629
Cebpb	-0.155061	-0.121189
Batf	-0.137238	-0.184371
Pbx3_extended	-0.107603	-0.183535
E2f8	-0.0992597	-0.236294
Pbx3	-0.0982092	-0.183535
Batf_extended	-0.0938161	-0.184371
Klf16_extended	-0.0908132	-0.435315
Cebpg_extended	-0.0899461	-0.0450696
Nr3c1	-0.0701438	0.0707346
Max	-0.0693978	-0.104507
Hdac2_extended	-0.0560001	-0.179423
Nr3c1_extended	-0.0553415	0.0707346
Atf4_extended	-0.0522865	-0.0528379
Gtf3a	-0.0459998	-0.194356
Nelfe_extended	-0.0400696	-0.198298
Nfil3_extended	-0.0367129	-0.427224
Rxrb	-0.0196998	-0.182769
Rbbp5_extended	-0.0182389	0.0150482
E2f4_extended	-0.0154926	-0.125263
Fosb_extended	-0.014787	0.0743309
Trp53_extended	-0.00992694	-0.17381
Nr1h2_extended	0.000754982	-0.0286194
Churc1	0.00241844	0.00684112
Clock	0.0041983	-0.0574853
Brca1_extended	0.00465239	-0.0970872
Atf4	0.00755318	-0.0528379
Zbtb7a	0.00902651	0.00623583
Gtf2b	0.0108547	-0.0295492
Ezh2_extended	0.0112372	0.0555138
Nr2f6_extended	0.0119172	-0.178929
Sap30_extended	0.0130664	-0.0675352
Pole3_extended	0.0142499	-0.184216
Hdac1_extended	0.0147571	-0.0148221
Junb_extended	0.0152933	-0.161993
Pole4_extended	0.0158835	-0.281802
Clock_extended	0.0249878	-0.0574853
Cebpz_extended	0.040295	-0.23057
Trim28_extended	0.0406054	-0.0471968
Chd1	0.0447798	-0.080205
Atf1_extended	0.0471295	-0.0694187
Bclaf1_extended	0.0513888	-0.0326422
Zfp239	0.0528511	-0.447472
Prdm16_extended	0.0637647	-0.454454
Bclaf1	0.0648267	-0.0326422
Egr1	0.0729128	-0.241363
Ybx1_extended	0.0735517	-0.0948832
Tbp	0.086851	-0.12821
Smarca4_extended	0.094713	0.0553507
Tcf4	0.0953468	0.0460354
E2f8_extended	0.0973969	-0.236294
Rxrb_extended	0.0978417	-0.182769
Mef2a	0.0983439	0.076348
Mef2a_extended	0.0986681	0.076348
Mef2b_extended	0.100159	-0.282291
Ccnt2_extended	0.112897	0.0330289
Relb	0.116733	0.057252
Gtf2f1_extended	0.120864	-0.0157095
Jund	0.120962	-0.0574378
Runx3_extended	0.121241	0.046333
Creb3l2	0.126474	0.118086
Xbp1	0.127158	0.079838
Xbp1_extended	0.129559	0.079838
Dnmt1	0.130136	-0.0190013
Arid5a	0.130891	0.135914
Maz	0.134623	0.0174039
Creb3l2_extended	0.141463	0.118086
Egr1_extended	0.142293	-0.241363
Creb3_extended	0.142853	-0.00738585
Jund_extended	0.146628	-0.0574378
Atf6b	0.148283	0.0926235
Bcl3	0.150637	0.0410168
Maz_extended	0.151539	0.0174039
Creb3	0.152622	-0.00738585
Rad21_extended	0.153628	0.33842
Tcf4_extended	0.156178	0.0460354
Nfkb2_extended	0.158835	0.169637
Nfkb2	0.160283	0.169637
Bhlha15_extended	0.160536	-0.0781942
Ubtf_extended	0.160871	-0.368934
Spi1_extended	0.165581	0.0402507
Pax5_extended	0.170879	0.0880669
Irf4_extended	0.171023	-0.120838
Hif1a	0.173333	0.060403
Spib_extended	0.177469	0.187885
Ctcf_extended	0.178405	0.1792
Irf8_extended	0.179202	0.0474215
Gtf2b_extended	0.180077	-0.0295492
Atf6b_extended	0.180889	0.0926235
Irf8	0.182919	0.0474215
Usf2	0.187851	0.00915609
Max_extended	0.191562	-0.104507
Sp100	0.191865	0.119709
Klf2	0.193718	0.310773
Bcl11a	0.194648	0.159806
Bcl11a_extended	0.195448	0.159806
Spib	0.19756	0.187885
Bcl3_extended	0.198363	0.0410168
Klf2_extended	0.20011	0.310773
Mef2c	0.200465	0.0859613
Crem_extended	0.202947	0.203761
Spi1	0.203604	0.0402507
Jun_extended	0.210701	0.102881
Relb_extended	0.212104	0.057252
Irf4	0.214228	-0.120838
Ddit3_extended	0.214568	0.180669
Bach2_extended	0.215398	0.473613
Atf6_extended	0.215544	0.108625
Elf1	0.215818	0.111145
Irf5_extended	0.216454	0.0722567
Bmyc_extended	0.218299	0.00515697
Elf1_extended	0.21835	0.111145
Usf2_extended	0.220617	0.00915609
Ddit3	0.22403	0.180669
Klf3_extended	0.232564	0.434506
Tbx21	0.237998	0.158824
Tbx21_extended	0.239862	0.158824
Srebf2_extended	0.24133	0.171438
Prdm1_extended	0.243813	-0.0988712
Mef2c_extended	0.249619	0.0859613
Bhlhe41	0.251516	0.121349
Nfkb1	0.251773	0.0616478
Nfkb1_extended	0.253104	0.0616478
Srebf2	0.254193	0.171438
Pml_extended	0.254748	0.236308
Pax5	0.256651	0.0880669
Tfeb_extended	0.258841	0.094427
Mta3_extended	0.261909	0.130726
Myc_extended	0.273055	-0.45426
Mafg	0.28583	-0.184143
Rel_extended	0.286834	0.188874
Ppard_extended	0.288623	0.114473
Cebpb_extended	0.288731	-0.121189
Elk3_extended	0.290192	0.122073
Zbtb14	0.294959	-0.429792
Rel	0.296572	0.188874
Bhlhe41_extended	0.302901	0.121349
Mafg_extended	0.30328	-0.184143
Zfp362_extended	0.304569	0.0353716
Smarca4	0.307128	0.0553507
Hivep1	0.307132	0.128442
Polr3g_extended	0.307569	-0.338077
Runx1_extended	0.308031	0.347897
Fli1_extended	0.319412	0.059066
Bdp1_extended	0.319936	0.0266932
Fli1	0.323235	0.059066
Ikzf1	0.327077	0.149993
Prdm1	0.332473	-0.0988712
Stat1	0.333462	0.132831
Foxp1_extended	0.338075	0.0728327
Klf3	0.343027	0.434506
Trps1	0.343206	-0.0722533
Hcfc1_extended	0.344367	0.121801
Atf3_extended	0.346178	-0.585204
Sp3_extended	0.348451	0.0788272
Foxj3_extended	0.349022	-0.00527754
Taf1_extended	0.350264	0.0924963
Fosb	0.352596	0.0743309
Stat1_extended	0.353697	0.132831
Elf2_extended	0.355966	-0.0289535
Elf4	0.356162	0.262908
Elf2	0.360792	-0.0289535
Hes6_extended	0.361164	-0.000270205
Hcfc1	0.361442	0.121801
Ets1_extended	0.362381	0.199551
Zbtb7a_extended	0.364484	0.00623583
Foxo1	0.365845	0.123978
Ikzf1_extended	0.370677	0.149993
Srf	0.373141	0.00732296
Nfatc3_extended	0.376818	0.0248167
Taf1	0.377834	0.0924963
Nr2c1_extended	0.384798	-0.123194
Yy1_extended	0.385699	-0.0609342
Thap11_extended	0.38697	-0.155187
Elf4_extended	0.392231	0.262908
Setdb1_extended	0.396326	-0.130807
Nfyb_extended	0.400392	0.0326791
Kdm5a	0.400443	0.0985728
Usf1_extended	0.402225	0.052503
Yy1	0.404829	-0.0609342
Nfatc1_extended	0.407968	-0.0268288
Creb1_extended	0.414425	0.100511
Thap11	0.416063	-0.155187
Nfyb	0.418507	0.0326791
Kdm5a_extended	0.419314	0.0985728
Nfatc1	0.423675	-0.0268288
Atf3	0.431322	-0.585204
Rest_extended	0.431463	0.0847891
Tcf12_extended	0.433069	0.12233
Rfx7_extended	0.438589	0.0450481
Irf1_extended	0.441481	0.113626
Irf3_extended	0.441776	-0.00731593
Nr2f6	0.443108	-0.178929
Gabpb1_extended	0.448124	-0.0862252
Zfp143_extended	0.449511	0.0120433
Crem	0.449992	0.203761
Meis3_extended	0.452452	-0.11108
Srebf1	0.452664	0.0709239
Arid3a_extended	0.4534	-0.0768098
Esrra_extended	0.458163	0.0610316
Foxp1	0.458603	0.0728327
Zmiz1_extended	0.46035	0.144137
Foxo1_extended	0.467898	0.123978
Ezh2	0.479921	0.0555138
Nfic_extended	0.482602	0.216296
Irf1	0.484447	0.113626
Foxo3_extended	0.485223	-0.0345286
Nfyc_extended	0.486913	0.00956595
Sin3a_extended	0.495859	0.0363851
Meis3	0.496538	-0.11108
Supt20_extended	0.501697	0.0842113
Tbl1xr1_extended	0.508615	0.129251
Rara_extended	0.509903	0.0569851
Rxra_extended	0.510422	-0.441679
Hivep1_extended	0.51636	0.128442
Etv6_extended	0.516918	0.0230582
Zfp235	0.518638	-0.302121
Nfyc	0.523446	0.00956595
Rad21	0.524209	0.33842
Maff	0.530158	-0.31318
Zfp110_extended	0.534772	0.00754877
Smarcc2_extended	0.544016	0.132989
Srebf1_extended	0.546287	0.0709239
Elk4_extended	0.549854	0.209014
Irf2	0.552875	0.211805
Zbtb7b	0.561136	0.294885
Zbtb7b_extended	0.562804	0.294885
E2f6_extended	0.564722	-0.194017
Stat3_extended	0.565016	0.132495
Nr2c2_extended	0.567712	0.246259
Bach1_extended	0.569414	0.326382
Smarcc2	0.570964	0.132989
Chd2_extended	0.576572	0.347923
Zfp281_extended	0.581525	0.0181969
Rfx3_extended	0.590783	0.300089
Stat5a_extended	0.592851	0.0398714
Elk4	0.59848	0.209014
Ep300_extended	0.607706	0.205781
Rxra	0.608233	-0.441679
Irf2_extended	0.6096	0.211805
Cux1	0.621864	0.161249
Atf5_extended	0.626297	-0.117299
Gabpa_extended	0.634518	-0.0296215
Irf7_extended	0.63954	0.187251
Etv5_extended	0.646461	0.140544
Cux1_extended	0.646902	0.161249
Foxn3_extended	0.647209	0.117801
Tbp_extended	0.661661	-0.12821
Foxn3	0.670186	0.117801
Vezf1_extended	0.670703	0.0959995
Nfya_extended	0.674148	0.0848823
Hnf1b	0.677382	-0.147698
Zfp94	0.680368	0.0155997
Gtf3c2_extended	0.683265	0.0577562
Mafk	0.683729	-0.155833
E2f2_extended	0.68437	0.17998
Sp1_extended	0.713239	0.233192
Stat5a	0.715051	0.0398714
Sp1	0.718859	0.233192
Irf7	0.721381	0.187251
Zeb1_extended	0.727631	0.116341
Stat4_extended	0.733732	0.0856707
Gtf3c2	0.734646	0.0577562
Mafk_extended	0.746549	-0.155833
Foxk1_extended	0.762839	0.11593
Nfic	0.772112	0.216296
Bach1	0.79622	0.326382
Lef1	0.796737	0.126873
Lef1_extended	0.800163	0.126873
Zeb1	0.802209	0.116341
Sp2_extended	0.805829	0.0628579
Stat2_extended	0.837374	0.398358
Brf2_extended	0.839905	-0.0787522
Esrra	0.854191	0.0610316
Polr3a_extended	0.854623	0.129142
Nfatc2_extended	0.868623	0.277488
Smad4	0.876807	0.0304008
Nf1_extended	0.889958	0.108149
Smad4_extended	0.892874	0.0304008
Zfhx2	0.89434	0.137282
Zfp825_extended	0.921168	0.430764
Zfp369	0.923215	0.0710062
Ppard	0.946628	0.114473
Pknox1	0.948331	0.168444
Stat2	1.01169	0.398358
Mef2d_extended	1.01229	0.193296
Zfp846	1.01738	0.248442
Nf1	1.03631	0.108149
Klf9_extended	1.03934	0.224576
Klf6	1.0594	0.624032
Smad3_extended	1.09588	0.0186155
Rcor1_extended	1.10853	0.0689732
Klf6_extended	1.10857	0.624032
Sox8_extended	1.1139	1.78931
Pou2f1_extended	1.12921	0.285936
Rfx5	1.13089	0.233171
Etv5	1.1404	0.140544
Mxd1	1.15758	0.31075
Nfe2l1_extended	1.16785	0.226894
Gm9833_extended	1.17869	0.109745
Zfp729a	1.22249	0.142382
Zfp46	1.22528	0.15139
Irf9	1.29879	0.331823
Sp2	1.3257	0.0628579
Irf9_extended	1.32776	0.331823
Atoh8_extended	1.35438	1.20105

## Sheet: Figure 7
Panel a; Mean gene expression of Sell					Panel f; IgM secretion (pg/uL)																										Panel h; % CD138+ cells after sort and culture for 16 hrs						Panel i; IgM secretion (pg/uL) after sort and culture for 16 hrs
	Clusters	Sell		Time (hr)	CD138+ (divison 8)								CD138-CD62L- (division 8)								CD138-CD62L+ (division 8)										CD138+	Cluster 4	Cluster 8				CD138+	Cluster 4	Cluster 8
	1	2.01666		16	2630	1970	1820	1330	1421.24	1328.76	1387.61	1505.31	92.6394	101.061	67	55	124.408	132.465	76.286	92.6144	35	0	2	0	0	0	0	0			95.8	38.1	13				6986.29	1863.08	83.9211
	2	2.46867		24	4420	3300	3400	3230	2305.75	1892.94	1976.7	2443.35	218	208	127	137	155.701	204.685	116.74	132.646	35.66	36.3	27	24	0.22194	0	0	4.66073			98.4	32.4	10.2				9190.67	975.112	254.498
	3	1.71913		33	5210	3920	3970	4350	2249.03	2028.74	2227.53	2361.85	254	271	159	157	152.653	182.203	103.645	135.319	37.7	45.7	25	15.8	0	0	0	0			96.2	46.5	2.48				8346.33	1118.51	176.767
	4	0.55942		48	5889.19	3889.05	3933.9	4678.34	2315.82	1792.02	2155.6	2734.86	215.492	244.765	136.977	148.099	148.59	172.855	115.979	149.54	28.0978	49.1711	25.7563	13.4635	3.82347	3.39864	0	6.37246			97.2	34	5.87				8331.16	1339.12	208.435
	5	0.252441																													95.5	32.8	3.7				6227.9	1107.48	194.74
	6	0.551068		Time (hr)	CD138-CD62L- (divisions 5-6)								CD138-CD62L+ (divisions 5-6)																		96.4	41.9	4.88				6596.98	2001.44	81.4028
	7	2.16847		16	0	0	12	0	47.2129	38.8854	14.2652	45.7646	0	0	0	0	0	0	0	0											97	43.1	7.69				8773.8	1074.42	204.149
	8	2.14923		24	42	32	45	24	94.4303	44.0878	33.0277	66.208	9	10.8	15	18.6	2.13574	10.1448	0	0
				33	39	41.3	54	31	93.4565	44.369	31.8117	66.0589	12	10	15	13	2.89198	8.98035	0	0
				48	39.6076	35.624	49.2818	27.657	79.2224	31.4642	27.4509	52.7347	6.60126	5.46311	14.0205	7.49935	0	3.7725	0	0.364203

## Sheet: Supp. Figure 2
panel b; % of cells assigned to each cluster					Panel c; Mean gene expression for the indicated gene						Panel d; Mean gene expression for the indicated gene						Panel e; Mean gene expression for the indicated gene
Clusters	Number of Cells	%				Clusters	Pax5					Clusters	Aicda					Clusters	Xbp1
1	651	7.77964				1	1.88318					1	0.531097					1	1.08233
2	889	10.6238				2	1.91062					2	0.820839					2	1.40437
3	1506	17.9971				3	1.88163					3	1.01722					3	1.48497
4	375	4.48136				4	1.67329					4	1.22146					4	1.73363
5	2884	34.4646				5	0.276748					5	0.0950218					5	6.81992
6	509	6.0827				6	0.571982					6	0.172004					6	7.11838
7	790	9.44073				7	2.00007					7	0.914667					7	1.56947
8	764	9.13002				8	2.45734					8	0.969738					8	2.27401
						Clusters	Spi1 (PU.1)					Clusters	Bach2					Clusters	Jchain
						1	1.6859					1	0.41681					1	1.25254
						2	1.99603					2	0.353945					2	1.31115
						3	1.82499					3	0.230212					3	1.2058
						4	1.53877					4	0.16118					4	1.42249
						5	1.09635					5	0.016108					5	11.3222
						6	0.937031					6	0.0510873					6	9.11653
						7	1.87662					7	0.319669					7	1.13799
						8	1.46139					8	0.334739					8	1.87265
						Clusters	Irf8					Clusters	Tbx21					Clusters	Ell2
						1	3.47779					1	0.680228					1	0.392138
						2	3.69669					2	1.20856					2	0.427551
						3	3.46601					3	0.961018					3	0.442656
						4	3.06404					4	0.400499					4	0.520315
						5	1.18322					5	0.0728888					5	2.21334
						6	1.60568					6	0.110129					6	2.78737
						7	3.58183					7	1.07286					7	0.465128
						8	3.39242					8	0.942064					8	0.738423

## Sheet: Supp. Figure 4
panel b; frequency of mature B cells				panel c; frequency of immature B cells				panel e; frequency of marginal zone B cells				panel f; frequency of follicular zone B cells
Mouse				Mouse				Mouse				Mouse
Wildtype	BlimpcKO	IRF4cKO		Wildtype	BlimpcKO	IRF4cKO		Wildtype	BlimpcKO	IRF4cKO		Wildtype	BlimpcKO	IRF4cKO
96.8	96.8	94.2		1.55	0.37	1.27		11.7	15.2	15.7		88.1	84	84
97	93.8	98		1.43	1.06	1.56		9.08	11	12.3		90.9	88.6	87.6
97.4	95.8	94.2		1.25	0.59	1.25		15	12.6	13.9		84.7	87	86.1
97.3	97	98.2		1.34	0.52	1.11		13.3	12.4	10.4		86.5	86.8	88.9
97.6	95.6	95.6		1.34	0.79	0.66		12.9	11.2	12.2		86.9	88.6	86.9
93.7	94.7	98.2		1.65	1.42	0.66		5.18	5.53	13.7		94.7	94.4	85.5
95.6	93.7	96.2		1.81	1.71	0.44		5.23	5.89	11.4		94.7	94	87.4
93.9	93.1	95.3		1.34	1.69	0.56		3.97	9.45	6.05		96.9	90.5	91.7
97.3				1.25				5.76				94.1
